# Supplementary material for: Investigation of Hydrocolloid Plant Polysaccharides as Potential Candidates to Mimic the Functions of MUC5B in Saliva
Source: Pharmaceutics. 2024 May 18;16(5):682. doi: 10.3390/pharmaceutics16050682 (PMC11124828; doi:10.3390/pharmaceutics16050682)
Supplement: Supplementary file 1 [file pharmaceutics-16-00682-s001.zip]

Archive with 1 entries (1 files):
- pharmaceutics-2916318-supplementary.pdf
